# Supplementary material for: Mutational landscape and risk estimates of DDR genes in Chinese ovarian cancer patients
Source: J Ovarian Res. 2025 Dec 10;19:49. doi: 10.1186/s13048-025-01925-7 (PMC12879432; doi:10.1186/s13048-025-01925-7)
Supplement: Supplementary file 2 — Supplementary Material 2. [file 13048_2025_1925_MOESM2_ESM.xls]

## Sheet: Sheet1
Table S2. Total of 232 Pathogenic or Likely Pathogenic Variants (P/LPVs) in DNA damage response (DDR) Genes
case number	gene	transcript	exon_rank	codon_change	protein_change	impact	rs_ids	variants status	classification	In Databases/reported previously or not
HOC1	BRCA1	ENST00000357654	10	c.4065_4068del	p.Asn1355fs	frameshift	rs80357508	Heterozygous	P	Yes(ClinVar)
HOC2	BRCA2	ENST00000544455	11	c.5789del	p.Leu1930fs	frameshift	rs397507806	Heterozygous	P	Yes(ClinVar)
HOC2	MRE11A	ENST00000407439	12	c.1336-2A>G	-	splice_acceptor	rs878854776	Heterozygous	LP	Yes(ClinVar)
HOC3	BRCA1	ENST00000357654	23	c.5470_5477del	p.Ile1824fs	frameshift	rs80357973	Heterozygous	P	Yes(ClinVar)
HOC4	BRCA1	ENST00000357654	10	c.3569_3570del	p.Pro1190fs	frameshift	rs80357845	Heterozygous	P	Yes(ClinVar)
HOC5	BRCA1	ENST00000357654	10	c.1953_1956del	p.Lys653fs	frameshift	rs80357526	Heterozygous	P	Yes(ClinVar)
HOC6	BRCA1	ENST00000357654	10	c.3175_3187del	p.Asn1059fs	frameshift	None	Heterozygous	P	No
HOC7	BRCA1	ENST00000357654	10	c.962G>A	p.Trp321*	stop_gain	rs80357292	Heterozygous	P	Yes(ClinVar)
HOC8	BRCA1	ENST00000357654	10	c.1504_1508del	p.Leu502fs	frameshift	rs80357888	Heterozygous	P	Yes(ClinVar)
HOC9	BRCA1	ENST00000357654	10	c.3326_3329del	p.Lys1109fs	frameshift	rs80357575	Heterozygous	P	Yes(ClinVar)
HOC10	ATM	ENST00000278616	4	c.331+5G>A	-	splice_region	rs752135143	Heterozygous	LP	Yes(ClinVar)
HOC11	BRIP1	ENST00000259008	17	c.2492_2492+3del	p.Arg831fs	splice_donor	None	Heterozygous	P	No
HOC12	ATM	ENST00000278616	28	c.4161dup	p.Ala1388fs	frameshift	None	Heterozygous	LP	No
HOC13	FANCA	ENST00000389301	22	c.2005C>T	p.Gln669*	stop_gain	None	Heterozygous	P	Yes(ClinVar)
HOC14	BRCA1	ENST00000357654	10	c.1032_1033del	p.Asp345fs	frameshift	None	Heterozygous	P	No
HOC15	BRCA2	ENST00000544455	24	c.9253dup	p.Thr3085fs	frameshift	rs886038189,rs80359752	Heterozygous	P	Yes(ClinVar)
HOC16	BRCA1	ENST00000357654	10	c.1214C>G	p.Ser405*	stop_gain	rs80357481	Heterozygous	P	Yes(ClinVar)
HOC17	BRCA1	ENST00000357654	15	c.4895_4896del	p.Val1632fs	frameshift	rs886038037	Heterozygous	P	Yes(ClinVar)
HOC18	BRCA2	ENST00000544455	11	c.2957del	p.Asn986fs	frameshift	rs886038081	Heterozygous	P	Yes(ClinVar)
HOC19	ERCC3	ENST00000285398	11	c.1828-1G>A	-	splice_acceptor	rs755760603	Heterozygous	P	No
HOC20	BRCA1	ENST00000357654	23	c.5521del	p.Ser1841fs	frameshift	rs80357721	Heterozygous	P	Yes(ClinVar)
HOC21	BRCA2	ENST00000544455	11	c.3195_3198del	p.Asn1066fs	frameshift	rs80359375	Heterozygous	P	Yes(ClinVar)
HOC22	BRCA1	ENST00000357654	10	c.2572C>T	p.Gln858*	stop_gain	rs397508983	Heterozygous	P	Yes(ClinVar)
HOC23	BRCA2	ENST00000544455	11	c.6486_6489del	p.Lys2162fs	frameshift	rs1232139577,rs80359598	Heterozygous	P	Yes(ClinVar)
HOC24	BRCA1	ENST00000357654	21	c.5353C>T	p.Gln1785*	stop_gain	rs80356969	Heterozygous	P	Yes(ClinVar)
HOC25	RAD50	ENST00000265335	9	c.1253_1254del	p.Phe418fs	frameshift	rs1252029539,rs1060501954	Heterozygous	P	Yes(ClinVar)
HOC26	RAD51D	ENST00000345365	4	c.270_271dup	p.Lys91fs	frameshift	rs753862052	Heterozygous	P	Yes(ClinVar)
HOC27	BRCA1	ENST00000357654	10	c.2788_2795del	p.Pro930fs	frameshift	None	Heterozygous	P	Yes(dbBRCA-Chinese)
HOC28	BRCA1	ENST00000357654	10	c.1352_1364del	p.Ser451fs	frameshift	None	Heterozygous	P	Yes(dbBRCA-Chinese)
HOC29	BRCA1	ENST00000357654	10	c.3637G>T	p.Glu1213*	stop_gain	rs1135401864	Heterozygous	P	Yes(ClinVar)
HOC30	BRCA1	ENST00000357654	10	c.1660G>T	p.Glu554*	stop_gain	rs397508894	Heterozygous	P	Yes(ClinVar)
HOC30	MUTYH	ENST00000450313	10	c.857G>A	p.Gly286Glu	missense	rs730881833	Heterozygous	P	Yes(ClinVar)
HOC31	BRCA1	ENST00000357654	10	c.2572C>T	p.Gln858*	stop_gain	rs397508983	Heterozygous	P	Yes(ClinVar)
HOC32	BRCA1	ENST00000357654	10	c.1465G>T	p.Glu489*	stop_gain	rs80357167	Heterozygous	P	Yes(ClinVar)
HOC33	BRCA2	ENST00000544455	11	c.4544del	p.Lys1515fs	frameshift	rs397507725	Heterozygous	P	Yes(ClinVar)
HOC34	BRCA1	ENST00000357654	6	c.437_440del	p.Ser146fs	frameshift	rs397509168	Heterozygous	P	Yes(ClinVar)
HOC35	BRCA1	ENST00000357654	10	c.981_982del	p.Cys328fs	frameshift	rs80357772	Heterozygous	P	Yes(ClinVar)
HOC36	BRCA1	ENST00000357654	10	c.4065_4068del	p.Asn1355fs	frameshift	rs80357508	Heterozygous	P	Yes(ClinVar)
HOC37	BRCA2	ENST00000544455	23	c.9097dup	p.Thr3033fs	frameshift	rs1305653361	Heterozygous	P	Yes(ClinVar)
HOC38	BRCA1	ENST00000357654	10	c.1961dup	p.Tyr655fs	frameshift	rs80357853	Heterozygous	P	Yes(ClinVar)
HOC39	BRCA1	ENST00000357654	10	c.1612C>T	p.Gln538*	stop_gain	rs80356893	Heterozygous	P	Yes(ClinVar)
HOC40	BRCA1	ENST00000357654	10	c.3461T>G	p.Leu1154*	stop_gain	rs886040130	Heterozygous	P	Yes(ClinVar)
HOC41	BRCA1	ENST00000357654	10	c.3442del	p.Glu1148fs	frameshift	rs80357808	Heterozygous	P	Yes(ClinVar)
HOC42	BRCA1	ENST00000357654	10	c.1209del	p.Glu404fs	frameshift	None	Heterozygous	P	Yes(ClinVar)
HOC43	FANCL	ENST00000233741	9	c.759_762del	p.Phe253fs	frameshift	None	Heterozygous	LP	Yes(ClinVar)
HOC44	BRCA2	ENST00000544455	13	c.6952C>T	p.Arg2318*	stop_gain	rs80358920	Heterozygous	P	Yes(ClinVar)
HOC45	BRCA1	ENST00000357654	16	c.5035del	p.Leu1679fs	frameshift	rs80357896	Heterozygous	P	Yes(ClinVar)
HOC46	BRCA1	ENST00000357654	10	c.4065_4068del	p.Asn1355fs	frameshift	rs80357508	Heterozygous	P	Yes(ClinVar)
HOC47	BRCA1	ENST00000357654	21	c.5406+3A>T	-	splice_region	rs397509278	Heterozygous	LP	Yes(ClinVar)
HOC48	BRCA1	ENST00000357654	20	c.5333-1G>A	-	splice_acceptor	rs80358126	Heterozygous	P	Yes(ClinVar)
HOC49	BRCA1	ENST00000357654	5	c.290_291del	p.Thr97fs	frameshift	rs80357738	Heterozygous	P	Yes(ClinVar)
HOC50	BRCA2	ENST00000544455	11	c.4657_4658del	p.Thr1553fs	frameshift	None	Heterozygous	P	Yes(PMID:34254208)
HOC51	BRCA2	ENST00000544455	8	c.658_659del	p.Val220fs	frameshift	rs1131692273,rs80359604	Heterozygous	P	Yes(ClinVar)
HOC52	BRCA1	ENST00000357654	2	c.3G>T	p.Met1?	start_lost	rs80357475	Heterozygous	P	Yes(ClinVar)
HOC53	BRCA1	ENST00000357654	14	c.4508C>A	p.Ser1503*	stop_gain	rs80357437	Heterozygous	P	Yes(ClinVar)
HOC54	BRCA1	ENST00000357654	10	c.1069A>T	p.Lys357*	stop_gain	None	Heterozygous	P	No
HOC55	BRCA1	ENST00000357654	10	c.1465G>T	p.Glu489*	stop_gain	rs80357167	Heterozygous	P	Yes(ClinVar)
HOC56	BRCA2	ENST00000544455	11	c.2059_2063del	p.Asp687fs	frameshift	rs587782780	Heterozygous	P	Yes(ClinVar)
HOC57	BRCA2	ENST00000544455	11	c.2059_2063del	p.Asp687fs	frameshift	rs587782780	Heterozygous	P	Yes(ClinVar)
HOC58	BRCA2	ENST00000544455	11	c.2059_2063del	p.Asp687fs	frameshift	rs587782780	Heterozygous	P	Yes(ClinVar)
HOC59	BRCA1	ENST00000357654	10	c.1012A>T	p.Lys338*	stop_gain	rs397508826	Heterozygous	P	Yes(ClinVar)
HOC60	BRCA1	ENST00000357654	10	c.981_982del	p.Cys328fs	frameshift	rs80357772	Heterozygous	P	Yes(ClinVar)
HOC61	BRCA1	ENST00000357654	10	c.1660G>T	p.Glu554*	stop_gain	rs397508894	Heterozygous	P	Yes(ClinVar)
HOC62	BRCA1	ENST00000357654	10	c.2788_2795del	p.Pro930fs	frameshift	None	Heterozygous	P	Yes(dbBRCA-Chinese)
HOC63	RAD51D	ENST00000345365	4	c.270_271dup	p.Lys91fs	frameshift	rs753862052	Heterozygous	P	Yes(ClinVar)
HOC64	BRCA1	ENST00000357654	20	c.5333-1G>A	-	splice_acceptor	rs80358126	Heterozygous	P	Yes(ClinVar)
HOC65	BRCA1	ENST00000357654	10	c.3637G>T	p.Glu1213*	stop_gain	rs1135401864	Heterozygous	P	Yes(ClinVar)
HOC66	BRCA1	ENST00000357654	4	c.192T>G	p.Cys64Trp	missense	rs587781632	Heterozygous	P	Yes(ClinVar)
HOC67	FANCA	ENST00000389301	40	c.3973del	p.Asp1325fs	frameshift	None	Heterozygous	LP	No
HOC68	BRCA1	ENST00000357654	10	c.2702_2703del	p.Phe901fs	frameshift	rs80357899	Heterozygous	P	Yes(ClinVar)
HOC69	BRCA2	ENST00000544455	11	c.5164_5165del	p.Ser1722fs	frameshift	rs80359490	Heterozygous	P	Yes(ClinVar)
HOC70	BRCA1	ENST00000357654	23	c.5470_5477del	p.Ile1824fs	frameshift	rs80357973	Heterozygous	P	Yes(ClinVar)
HOC71	BRCA1	ENST00000357654	23	c.5521del	p.Ser1841fs	frameshift	rs80357721	Heterozygous	P	Yes(ClinVar)
HOC72	BRCA1	ENST00000357654	10	c.2079del	p.Asp693fs	frameshift	None	Heterozygous	P	No
HOC73	RAD51D	ENST00000345365	4	c.270_271dup	p.Lys91fs	frameshift	rs753862052	Heterozygous	P	Yes(ClinVar)
HOC74	BRCA1	ENST00000357654	16	c.5074G>A	p.Asp1692Asn	missense	rs80187739	Heterozygous	LP	Yes(ClinVar)
HOC75	BRCA1	ENST00000357654	15	c.4986+6T>C	-	splice_region	rs80358086	Heterozygous	P	Yes(ClinVar)
HOC76	BRCA1	ENST00000357654	23	c.5470_5477del	p.Ile1824fs	frameshift	rs80357973	Heterozygous	P	Yes(ClinVar)
HOC77	BRCA2	ENST00000544455	17	c.7975A>G	p.Arg2659Gly	missense	rs80359026	Heterozygous	P	Yes(ClinVar)
HOC78	MSH6	ENST00000234420	4	c.1630_1633del	p.Glu544fs	frameshift	None	Heterozygous	P	Yes(ClinVar)
HOC79	BRCA2	ENST00000544455	11	c.3109C>T	p.Gln1037*	stop_gain	rs80358557	Heterozygous	P	Yes(ClinVar)
HOC80	BRCA1	ENST00000357654	10	c.3859del	p.Glu1287fs	frameshift	None	Heterozygous	P	Yes(dbBRCA-Chinese)
HOC80	FANCA	ENST00000389301	1	c.1A>G	p.Met1?	start_lost	rs772751654	Heterozygous	P	Yes(ClinVar)
HOC81	BRCA1	ENST00000357654	10	c.4065_4068del	p.Asn1355fs	frameshift	rs80357508	Heterozygous	P	Yes(ClinVar)
HOC82	BRCA1	ENST00000357654	23	c.5470_5477del	p.Ile1824fs	frameshift	rs80357973	Heterozygous	P	Yes(ClinVar)
HOC83	BRCA1	ENST00000357654	23	c.5470_5477del	p.Ile1824fs	frameshift	rs80357973	Heterozygous	P	Yes(ClinVar)
HOC84	BRCA1	ENST00000357654	23	c.5470_5477del	p.Ile1824fs	frameshift	rs80357973	Heterozygous	P	Yes(ClinVar)
HOC84	MUTYH	ENST00000450313	10	c.857G>A	p.Gly286Glu	missense	rs730881833	Heterozygous	P	Yes(ClinVar)
HOC85	BRCA1	ENST00000357654	21	c.5357T>C	p.Leu1786Pro	missense	rs398122697	Heterozygous	LP	Yes(ClinVar)
HOC86	BRCA1	ENST00000357654	10	c.2479_2480del	p.Glu827fs	frameshift	None	Heterozygous	P	Yes(ClinVar)
HOC87	CHEK1	ENST00000534070	7	c.676dup	p.Thr226fs	frameshift	rs757716680	Heterozygous	LP	Yes(PMID: 29030356)
HOC88	PALB2	ENST00000261584	10	c.3114-1G>A	-	splice_acceptor	rs886039619	Heterozygous	P	Yes(ClinVar)
HOC89	BRCA1	ENST00000357654	10	c.1214C>G	p.Ser405*	stop_gain	rs80357481	Heterozygous	P	Yes(ClinVar)
HOC90	BRCA1	ENST00000357654	10	c.3656del	p.Glu1219fs	frameshift	None	Heterozygous	P	No
HOC91	BRCA1	ENST00000357654	10	c.4041_4042del	p.Gly1348fs	frameshift	rs80357727	Heterozygous	P	Yes(ClinVar)
HOC92	BRCA1	ENST00000357654	10	c.981_982del	p.Cys328fs	frameshift	rs80357772	Heterozygous	P	Yes(ClinVar)
HOC93	BRCA1	ENST00000357654	11	c.4116_4123del	p.Cys1372fs	frameshift	None	Heterozygous	P	No
HOC94	BRCA1	ENST00000357654	11	c.4132del	p.Val1378fs	frameshift	None	Heterozygous	P	Yes(ClinVar)
HOC95	BRCA1	ENST00000357654	10	c.2572C>T	p.Gln858*	stop_gain	rs397508983	Heterozygous	P	Yes(ClinVar)
HOC96	ATM	ENST00000278616	62	c.8987+1G>T	-	splice_donor	None	Heterozygous	LP	Yes(LOVD)
HOC96	BRCA1	ENST00000357654	23	c.5470_5477del	p.Ile1824fs	frameshift	rs80357973	Heterozygous	P	Yes(ClinVar)
HOC97	GEN1	ENST00000317402	11	c.1201C>T	p.Arg401*	stop_gain	rs747865506	Heterozygous	P	No
HOC98	BRCA1	ENST00000357654	10	c.981_982del	p.Cys328fs	frameshift	rs80357772	Heterozygous	P	Yes(ClinVar)
HOC99	BRCA1	ENST00000357654	10	c.3100_3101del	p.Asn1034fs	frameshift	None	Heterozygous	P	No
HOC100	FANCM	ENST00000267430	22	c.5972_5973del	p.Cys1991fs	frameshift	None	Heterozygous	LP	No
HOC101	BRCA1	ENST00000357654	23	c.5470_5477del	p.Ile1824fs	frameshift	rs80357973	Heterozygous	P	Yes(ClinVar)
HOC102	BRCA1	ENST00000357654	10	c.3607C>T	p.Arg1203*	stop_gain	rs62625308	Heterozygous	P	Yes(ClinVar)
HOC103	BRCA1	ENST00000357654	10	c.1288_1289del	p.Asp430fs	frameshift	None	Heterozygous	P	No
HOC104	BRCA2	ENST00000544455	11	c.6405_6409del	p.Asn2135fs	frameshift	rs80359584	Heterozygous	P	Yes(ClinVar)
HOC105	BRCA1	ENST00000357654	10	c.3607C>T	p.Arg1203*	stop_gain	rs62625308	Heterozygous	P	Yes(ClinVar)
HOC106	BRCA1	ENST00000357654	10	c.2899del	p.Thr967fs	frameshift	None	Heterozygous	P	Yes(dbBRCA-Chinese)
HOC107	RAD51D	ENST00000345365	4	c.270_271dup	p.Lys91fs	frameshift	rs753862052	Heterozygous	P	Yes(ClinVar)
HOC108	BRCA1	ENST00000357654	3	c.132C>T	p.Cys44Cys	splice_region	rs876658362	Heterozygous	P	Yes(ClinVar)
HOC109	BRCA1	ENST00000357654	10	c.1465G>T	p.Glu489*	stop_gain	rs80357167	Heterozygous	P	Yes(ClinVar)
HOC110	BRCA1	ENST00000357654	10	c.1480C>T	p.Gln494*	stop_gain	rs80357010	Heterozygous	P	Yes(ClinVar)
HOC111	BRCA1	ENST00000357654	10	c.3916_3917del	p.Leu1306fs	frameshift	rs80357678	Heterozygous	P	Yes(ClinVar)
HOC112	RAD51D	ENST00000345365	4	c.270_271dup	p.Lys91fs	frameshift	rs753862052	Heterozygous	P	Yes(ClinVar)
HOC113	BRCA1	ENST00000357654	10	c.3294del	p.Pro1099fs	frameshift	rs876658626	Heterozygous	P	Yes(ClinVar)
HOC114	BRCA1	ENST00000357654	4	c.179dup	p.Cys61fs	frameshift	rs886039969	Heterozygous	P	Yes(ClinVar)
HOC115	GEN1	ENST00000317402	9	c.990+1G>A	-	splice_donor	None	Heterozygous	LP	No
HOC116	BRCA2	ENST00000544455	25	c.9382C>T	p.Arg3128*	stop_gain	rs80359212	Heterozygous	P	Yes(ClinVar)
HOC117	BRIP1	ENST00000259008	11	c.1573del	p.Ile525fs	frameshift	None	Heterozygous	LP	No
HOC118	MUTYH	ENST00000450313	2	c.55C>T	p.Arg19*	stop_gain	rs587780088	Heterozygous	P	Yes(ClinVar)
HOC119	BRCA1	ENST00000357654	10	c.1504_1507del	p.Leu502fs	frameshift	rs886039955	Heterozygous	P	Yes(ClinVar,LOVD)
HOC120	BRCA1	ENST00000357654	3	c.132C>T	p.Cys44Cys	splice_region	rs876658362	Heterozygous	P	Yes(ClinVar)
HOC121	BRCA2	ENST00000544455	11	c.4363G>T	p.Glu1455*	stop_gain	None	Heterozygous	P	Yes(ClinVar)
HOC122	BRCA1	ENST00000357654	21	c.5353_5360dup	p.Gly1788fs	frameshift	None	Heterozygous	P	No
HOC123	BRCA1	ENST00000357654	10	c.3294del	p.Pro1099fs	frameshift	rs876658626	Heterozygous	P	Yes(ClinVar)
HOC124	RAD50	ENST00000265335	19	c.2983_2986del	p.Glu995fs	frameshift	rs1467422720,rs587780154	Heterozygous	P	Yes(ClinVar)
HOC125	BRCA1	ENST00000357654	23	c.5470_5477del	p.Ile1824fs	frameshift	rs80357973	Heterozygous	P	Yes(ClinVar)
HOC126	BRCA1	ENST00000357654	23	c.5470_5477del	p.Ile1824fs	frameshift	rs80357973	Heterozygous	P	Yes(ClinVar)
HOC127	BRCA1	ENST00000357654	10	c.981_982del	p.Cys328fs	frameshift	rs80357772	Heterozygous	P	Yes(ClinVar)
HOC128	BRCA2	ENST00000544455	11	c.6415G>T	p.Glu2139*	stop_gain	None	Heterozygous	P	Yes(ClinVar)
HOC129	BRCA2	ENST00000544455	11	c.2095_2096del	p.Gln699fs	frameshift	rs886040403	Heterozygous	P	Yes(ClinVar)
HOC130	BRCA1	ENST00000357654	10	c.1261G>T	p.Glu421*	stop_gain	rs80357046	Heterozygous	P	Yes(ClinVar)
HOC131	BRCA2	ENST00000544455	11	c.2588dup	p.Asn863fs	frameshift	rs1357556348,rs80359335	Heterozygous	P	Yes(ClinVar)
HOC132	BRCA1	ENST00000357654	16	c.5074G>A	p.Asp1692Asn	missense	rs80187739	Heterozygous	LP	Yes(ClinVar)
HOC133	BRCA1	ENST00000357654	10	c.3656del	p.Glu1219fs	frameshift	None	Heterozygous	P	No
HOC134	BRCA1	ENST00000357654	23	c.5470_5477del	p.Ile1824fs	frameshift	rs80357973	Heterozygous	P	Yes(ClinVar)
HOC135	BRCA2	ENST00000544455	11	c.3599_3600del	p.Cys1200fs	frameshift	rs80359391	Heterozygous	P	Yes(ClinVar)
HOC136	MSH6	ENST00000234420	5	c.3226C>T	p.Arg1076Cys	missense	rs63750617	Heterozygous	LP	Yes(ClinVar)
HOC137	BRCA1	ENST00000357654	10	c.3627dup	p.Glu1210fs	frameshift	rs80357729	Heterozygous	P	Yes(ClinVar)
HOC138	MUTYH	ENST00000450313	10	c.799C>T	p.Gln267*	stop_gain	rs786203115	Heterozygous	P	Yes(ClinVar)
HOC139	BRCA1	ENST00000357654	10	c.3544C>T	p.Gln1182*	stop_gain	rs80357296	Heterozygous	P	Yes(ClinVar)
HOC140	RAD51C	ENST00000337432	8	c.986C>A	p.Ser329*	stop_gain	None	Heterozygous	LP	No
HOC141	BRCA1	ENST00000357654	10	c.2302del	p.Ser768fs	frameshift	None	Heterozygous	P	Yes(ClinVar)
HOC142	BRCA1	ENST00000357654	10	c.1214C>G	p.Ser405*	stop_gain	rs80357481	Heterozygous	P	Yes(ClinVar)
HOC143	BRCA1	ENST00000357654	10	c.1505dup	p.Leu502fs	frameshift	None	Heterozygous	P	No
HOC144	BRCA2	ENST00000544455	11	c.3599_3600del	p.Cys1200fs	frameshift	rs80359391	Heterozygous	P	Yes(ClinVar)
HOC145	RAD50	ENST00000265335	21	c.3225del	p.Arg1077fs	frameshift	None	Heterozygous	LP	No
HOC146	BRCA1	ENST00000357654	10	c.981_982del	p.Cys328fs	frameshift	rs80357772	Heterozygous	P	Yes(ClinVar)
HOC147	BRIP1	ENST00000259008	17	c.2392C>T	p.Arg798*	stop_gain	rs137852986	Heterozygous	P	Yes(ClinVar)
HOC148	BRCA1	ENST00000357654	10	c.2572C>T	p.Gln858*	stop_gain	rs397508983	Heterozygous	P	Yes(ClinVar)
HOC149	MSH2	ENST00000233146	14	c.2459-1G>C	-	splice_acceptor	None	Heterozygous	P	Yes(ClinVar)
HOC150	TP53	ENST00000269305	8	c.844C>G	p.Arg282Gly	missense	rs28934574	Heterozygous	LP	Yes(ClinVar)
HOC151	RAD51D	ENST00000345365	4	c.270_271dup	p.Lys91fs	frameshift	rs753862052	Heterozygous	P	Yes(ClinVar)
HOC152	ATR	ENST00000350721	21	c.3856C>T	p.Gln1286*	stop_gain	None	Heterozygous	LP	No
HOC153	BRCA2	ENST00000544455	11	c.4416_4417del	p.Asn1473fs	frameshift	None	Heterozygous	P	Yes(ClinVar)
HOC154	MUTYH	ENST00000450313	10	c.799C>T	p.Gln267*	stop_gain	rs786203115	Heterozygous	P	Yes(ClinVar)
HOC155	BRCA2	ENST00000544455	3	c.71T>A	p.Leu24*	stop_gain	rs397507902	Heterozygous	P	Yes(ClinVar)
HOC156	BRCA1	ENST00000357654	10	c.981_982del	p.Cys328fs	frameshift	rs80357772	Heterozygous	P	Yes(ClinVar)
HOC157	BRCA1	ENST00000357654	10	c.3472G>T	p.Glu1158*	stop_gain	rs397509072	Heterozygous	P	Yes(ClinVar)
HOC158	BRCA2	ENST00000544455	10	c.1399A>T	p.Lys467*	stop_gain	rs80358427	Heterozygous	P	Yes(ClinVar)
HOC159	BRCA2	ENST00000544455	18	c.8168A>G	p.Asp2723Gly	missense	rs41293513	Heterozygous	P	Yes(ClinVar)
HOC160	BRCA2	ENST00000544455	11	c.5938del	p.Thr1980fs	frameshift	None	Heterozygous	P	Yes(PMID:28294317,BRCA Exchange, dbBRCA-Chinese)
HOC161	BRCA2	ENST00000544455	11	c.6591_6592del	p.Glu2198fs	frameshift	rs80359605	Heterozygous	P	Yes(ClinVar)
HOC162	BRCA1	ENST00000357654	10	c.4065_4068del	p.Asn1355fs	frameshift	rs80357508	Heterozygous	P	Yes(ClinVar)
HOC163	RAD51D	ENST00000345365	4	c.270_271dup	p.Lys91fs	frameshift	rs753862052	Heterozygous	P	Yes(ClinVar)
HOC164	BRCA1	ENST00000357654	10	c.3294del	p.Pro1099fs	frameshift	rs876658626	Heterozygous	P	Yes(ClinVar)
HOC165	BRCA1	ENST00000357654	10	c.2138C>G	p.Ser713*	stop_gain	rs80357233	Heterozygous	P	Yes(ClinVar)
HOC166	BRCA1	ENST00000357654	23	c.5521del	p.Ser1841fs	frameshift	rs80357721	Heterozygous	P	Yes(ClinVar)
HOC167	BRCA1	ENST00000357654	23	c.5521del	p.Ser1841fs	frameshift	rs80357721	Heterozygous	P	Yes(ClinVar)
HOC167	MRE11A	ENST00000407439	16	c.1876+1del	-	splice_donor	None	Heterozygous	LP	No
HOC168	RAD51D	ENST00000345365	4	c.270_271dup	p.Lys91fs	frameshift	rs753862052	Heterozygous	P	Yes(ClinVar)
HOC169	RAD51C	ENST00000337432	3	c.562_565del	p.Lys188fs	frameshift	None	Heterozygous	P	Yes(ClinVar)
HOC170	RAD51C	ENST00000337432	5	c.838-2A>G	-	splice_acceptor	rs748589398	Heterozygous	LP	Yes(ClinVar)
HOC171	BRCA1	ENST00000357654	5	c.283_286del	p.Leu95fs	frameshift	None	Heterozygous	P	Yes(ClinVar)
HOC172	BRCA1	ENST00000357654	10	c.3359_3363del	p.Val1120fs	frameshift	rs397509060	Heterozygous	P	Yes(ClinVar)
HOC173	BRCA1	ENST00000357654	10	c.1352_1364del	p.Ser451fs	frameshift	None	Heterozygous	P	Yes(dbBRCA-Chinese)
HOC174	BRCA1	ENST00000357654	10	c.1579_1580del	p.Lys527fs	frameshift	rs431825387	Heterozygous	P	Yes(ClinVar)
HOC175	BRCA1	ENST00000357654	10	c.981_982del	p.Cys328fs	frameshift	rs80357772	Heterozygous	P	Yes(ClinVar)
HOC176	BRCA1	ENST00000357654	10	c.3770_3771del	p.Glu1257fs	frameshift	rs1369534394,rs80357579	Heterozygous	P	Yes(ClinVar)
HOC177	BRCA1	ENST00000357654	10	c.869del	p.Leu290fs	frameshift	None	Heterozygous	P	Yes(ClinVar)
HOC178	BRCA2	ENST00000544455	11	c.6155C>G	p.Ser2052*	stop_gain	rs786202461	Heterozygous	P	Yes(ClinVar)
HOC179	RAD50	ENST00000265335	13	c.2165_2166insT	p.Lys722fs	frameshift	rs587781454	Heterozygous	P	Yes(ClinVar)
HOC180	BRCA1	ENST00000357654	20	c.5309G>T	p.Gly1770Val	missense	rs863224765	Heterozygous	LP	Yes(ClinVar)
HOC181	BRCA2	ENST00000544455	11	c.3847_3848del	p.Val1283fs	frameshift	rs1229267914,rs80359405	Heterozygous	P	Yes(ClinVar)
HOC182	BRCA1	ENST00000357654	12	c.4327C>T	p.Arg1443*	stop_gain	rs41293455	Heterozygous	P	Yes(ClinVar)
HOC183	BRCA1	ENST00000357654	10	c.3294del	p.Pro1099fs	frameshift	rs876658626	Heterozygous	P	Yes(ClinVar)
HOC183	BRCA2	ENST00000544455	11	c.3666del	p.His1223fs	frameshift	None	Heterozygous	P	No
HOC184	BRCA1	ENST00000357654	2	c.17_18del	p.Leu6fs	frameshift	None	Heterozygous	P	Yes(ClinVar, dbBRCA-Chinese, PMID:33194720)
HOC185	BRCA2	ENST00000544455	24	c.9253dup	p.Thr3085fs	frameshift	rs886038189,rs80359752	Heterozygous	P	Yes(ClinVar)
HOC186	BRCA1	ENST00000357654	10	c.3607C>T	p.Arg1203*	stop_gain	rs62625308	Heterozygous	P	Yes(ClinVar)
HOC187	BRCA1	ENST00000357654	10	c.2061del	p.Thr688fs	frameshift	None	Heterozygous	P	Yes(dbBRCA-Chinese)
HOC188	BRCA1	ENST00000357654	4	c.192T>G	p.Cys64Trp	missense	rs587781632	Heterozygous	P	Yes(ClinVar)
HOC189	BRCA2	ENST00000544455	11	c.6553del	p.Ala2185fs	frameshift	rs80359603	Heterozygous	P	Yes(ClinVar)
HOC190	BRCA2	ENST00000544455	14	c.7043del	p.Asn2348fs	frameshift	None	Heterozygous	P	No
HOC190	MUTYH	ENST00000450313	10	c.848del	p.Met283fs	frameshift	None	Heterozygous	LP	No
HOC191	BRCA1	ENST00000357654	10	c.2338C>T	p.Gln780*	stop_gain	rs80356945	Heterozygous	P	Yes(ClinVar)
HOC192	BRCA1	ENST00000357654	10	c.3472G>T	p.Glu1158*	stop_gain	rs397509072	Heterozygous	P	Yes(ClinVar)
HOC193	BRCA1	ENST00000357654	10	c.1700del	p.Asn567fs	frameshift	rs397508899	Heterozygous	P	Yes(ClinVar)
HOC194	BRCA1	ENST00000357654	10	c.3906del	p.Glu1302fs	frameshift	None	Heterozygous	P	No
HOC194	GEN1	ENST00000317402	11	c.1201C>T	p.Arg401*	stop_gain	rs747865506	Heterozygous	P	No
HOC195	BRCA1	ENST00000357654	10	c.3228_3229del	p.Gly1077fs	frameshift	rs80357635	Heterozygous	P	Yes(ClinVar)
HOC195	RAD51D	ENST00000345365	8	c.694>T	p.Arg232*	stop_gain	rs587780104	Heterozygous	P	Yes(ClinVar)
HOC196	BRCA2	ENST00000544455	17	c.7856G>A	p.Trp2619*	stop_gain	rs397507941	Heterozygous	P	Yes(ClinVar)
HOC197	BRCA2	ENST00000544455	10	c.1310_1313del	p.Lys437fs	frameshift	rs80359277	Heterozygous	P	Yes(ClinVar)
HOC198	BRCA1	ENST00000357654	10	c.1214C>G	p.Ser405*	stop_gain	rs80357481	Heterozygous	P	Yes(ClinVar)
HOC199	BRCA1	ENST00000357654	10	c.4065_4068del	p.Asn1355fs	frameshift	rs80357508	Heterozygous	P	Yes(ClinVar)
HOC200	BRCA2	ENST00000544455	11	c.6816_6820del	p.Gly2274fs	frameshift	rs587781803	Heterozygous	P	Yes(ClinVar)
HOC201	BRCA2	ENST00000544455	11	c.4544del	p.Lys1515fs	frameshift	rs397507725	Heterozygous	P	Yes(ClinVar)
HOC202	BRCA1	ENST00000357654	15	c.4987-2A>G	-	splice_acceptor	rs397509212	Heterozygous	P	Yes(ClinVar)
HOC203	BRCA1	ENST00000357654	10	c.3228_3229del	p.Gly1077fs	frameshift	rs80357635	Heterozygous	P	Yes(ClinVar)
HOC204	BRCA2	ENST00000544455	11	c.2368G>T	p.Glu790*	stop_gain	rs398122746	Heterozygous	P	Yes(ClinVar)
HOC205	BRCA1	ENST00000357654	10	c.2248_2252del	p.Leu750fs	frameshift	rs397508954	Heterozygous	P	Yes(ClinVar)
HOC206	BRCA2	ENST00000544455	11	c.4593dup	p.Val1532fs	frameshift	rs745456776,rs397507732	Heterozygous	P	Yes(ClinVar)
HOC207	BRCA1	ENST00000357654	20	c.5333-1G>A	-	splice_acceptor	rs80358126	Heterozygous	P	Yes(ClinVar)
HOC208	MSH2	ENST00000233146	14	c.2228C>G	p.Ser743*	stop_gain	rs63751155	Heterozygous	P	Yes(ClinVar)
HOC209	BRCA1	ENST00000357654	10	c.1002del	p.Ser335fs	frameshift	rs876658404	Heterozygous	P	Yes(ClinVar)
HOC210	RAD54L	ENST00000371975	7	c.537_547dup	p.Asp183fs	frameshift	rs781637743	Heterozygous	P	No
HOC211	BRCA1	ENST00000357654	2	c.66dup	p.Glu23fs	frameshift	rs80357783,rs1491544899	Heterozygous	P	Yes(ClinVar)
HOC212	BRCA1	ENST00000357654	19	c.5278-2A>G	-	splice_acceptor	rs397509253	Heterozygous	P	Yes(ClinVar)
HOC213	RAD51D	ENST00000345365	6	c.556C>T	p.Arg186*	stop_gain	rs387906843	Heterozygous	P	Yes(ClinVar)
HOC214	BRCA1	ENST00000357654	6	c.310del	p.Ser104fs	frameshift	rs886040097	Heterozygous	P	Yes(ClinVar)
HOC215	BRCA1	ENST00000357654	5	c.280C>T	p.Gln94*	stop_gain	rs886037972	Heterozygous	P	Yes(ClinVar)
HOC216	BRCA1	ENST00000357654	10	c.3294del	p.Pro1099fs	frameshift	rs876658626	Heterozygous	P	Yes(ClinVar)
HOC217	BRCA1	ENST00000357654	10	c.3756_3759del	p.Ser1253fs	frameshift	rs80357868	Heterozygous	P	Yes(ClinVar)
HOC218	RAD51D	ENST00000345365	4	c.270_271dup	p.Lys91fs	frameshift	rs753862052	Heterozygous	P	Yes(ClinVar)
HOC219	BRCA1	ENST00000357654	15	c.4941del	p.Asn1647fs	frameshift	rs80357905	Heterozygous	P	Yes(ClinVar)
HOC220	BRCA2	ENST00000544455	14	c.7409dup	p.Thr2471fs	frameshift	rs397507916	Heterozygous	P	Yes(ClinVar)
HOC221	BRCA1	ENST00000357654	10	c.1808C>A	p.Ser603*	stop_gain	None	Heterozygous	P	Yes(PMID: 32872764)
HOC222	BRCA1	ENST00000357654	12	c.4223del	p.Gln1408fs	frameshift	None	Heterozygous	P	No
